# Supplementary material for: Circulating Angiogenic Factors and Ischemic Diabetic Foot Syndrome Advancement—A Pilot Study
Source: Biomedicines. 2023 May 27;11(6):1559. doi: 10.3390/biomedicines11061559 (PMC10295465; doi:10.3390/biomedicines11061559)
Supplement: Supplementary file 1 [file biomedicines-11-01559-s001.zip]

Archive with 1 entries (1 files):
- biomedicines-2387634-supplementary.pdf
